# Supplementary material for: Host genomics of SARS-CoV-2 infection
Source: Eur J Hum Genet. 2022 Jun 30;30(8):908–14. doi: 10.1038/s41431-022-01136-4 (PMC9244159; doi:10.1038/s41431-022-01136-4)
Supplement: Supplementary file 1 — Supplementary table 1 [file 41431_2022_1136_MOESM1_ESM.xlsx]

## Sheet: Table S1
Supplementary Table 1: Summary of genetic studies and associations
Loci	Reported gene(s)	Phenotype	Cases	Controls	Reported OR	Reference
1q21.3	EFNA4	Severity	7491	48400	2.4	Kousathanas et al., Nature, 2022
1q22	EFNA1/TRIM46	Susceptibility	107526	2328677	1.13948	COVID-19 Host Genetics Initiative (r6)
1q22	TRIM46	Severity	7491	48400	1.4	Kousathanas et al., Nature, 2022
1q22	TRIM46	Hospitalization	24741	2835201	1.26	COVID-19 Host Genetics Initiative (r6)
1q22	THBS3	Severity	7491	48400	1.3	Kousathanas et al., Nature, 2022
2p16.1	BCL11A	Severity	7491	48400	1.1	Kousathanas et al., Nature, 2022
3p21.31	LZTFL1/SLC6A20	Susceptibility	2022	1060	1.54	Roberts et al., Nat. Genet., 2022
3p21.31	LZTFL1/SLC6A20	Susceptibility	111284	2237239	1.17925	COVID-19 Host Genetics Initiative (r6)
3p21.31	LZTFL1/SLC6A20	Severity	7491	48400	1.3	Kousathanas et al., Nature, 2022
3p21.31	LZTFL1/SLC6A20	Susceptibility	12972	101268	0.917	Shelton et al., Nat. Genet., 2021
3p21.31	LZTFL1/SLC6A20	Susceptibility	52630	704016	0.943	Horowitz et al., Nat. Genet., 2022
3p21.31	LZTFL1/SLC6A20	Severity	1980	-	1.77	The Severe COVID-19 GWAS Group, NEJM, 2020
3p21.31	LZTFL1/SLC6A20	Hospitalization	24185	2822478	1.49377	COVID-19 Host Genetics Initiative (r6)
3p21.31	LZTFL1/SLC6A20	Hospitalization	474	99198	1.65	Roberts et al., Nat. Genet., 2022
3p21.31	LZTFL1/SLC6A20	Severity	2244	-	2.1	Pairo-Castineira et al., Nature, 2021
3p21.31	LZTFL1/SLC6A20	Susceptibility	52630	704016	1.581	Horowitz et al., Nat. Genet., 2022
3p21.31	LZTFL1/SLC6A20	Severity	7491	48400	2.7	Kousathanas et al., Nature, 2022
3q12.3	NA	Susceptibility	124823	2568472	0.957748	COVID-19 Host Genetics Initiative (r6)
3q24	PLSCR1	Severity	7491	48400	1.2	Kousathanas et al., Nature, 2022
4q35.1	TLR3	type I IFN IEI	659	534	>5	Zhang et al., Science, 2020
5q31.1	ACSL6	Severity	7491	48400	1.2	Kousathanas et al., Nature, 2022
6p22.1	HLA-G	Severity	2244	-	1.3	Pairo-Castineira et al., Nature, 2021
6p21.33	NA	Hospitalization	24830	2822586	1.12773	COVID-19 Host Genetics Initiative (r6)
6p21.33	CCHCR1	Severity	2244	-	1.8	Pairo-Castineira et al., Nature, 2021
6p21.33	CCHCR1	Severity	2244	-	1.8	Pairo-Castineira et al., Nature, 2021
6p21.33	MHC	Susceptibility	52630	704016	1.06	Horowitz et al., Nat. Genet., 2022
6p21.32	NOTCH4	Severity	2244	-	1.5	Pairo-Castineira et al., Nature, 2021
6p21.32	HLA-DRB1	Severity	7491	48400	1.1	Kousathanas et al., Nature, 2022
6p21.32	HLA-DPB1	Susceptibility	125106	2522049	1.02762	COVID-19 Host Genetics Initiative (r6)
6p21.1	LINC01276	Severity	7491	48400	1.4	Kousathanas et al., Nature, 2022
6p21.1	NA	Hospitalization	22014	2820508	1.20378	COVID-19 Host Genetics Initiative (r6)
9p21.3	IFNA10	Severity	7491	48400	1.7	Kousathanas et al., Nature, 2022
9q34.2	ABO	Severity	1980	-	1.32	The Severe COVID-19 GWAS Group, NEJM, 2020
9q34.2	ABO	Susceptibility	12972	101268	1.17	Shelton et al., Nat. Genet., 2021
9q34.2	ABO	Susceptibility	5373	35901	1.1	Roberts et al., Nat. Genet., 2022
9q34.2	ABO	Hospitalization	25027	2836272	0.90192	COVID-19 Host Genetics Initiative (r6)
9q34.2	ABO	Susceptibility	125415	2575157	0.924496	COVID-19 Host Genetics Initiative (r6)
9q34.2	ABO	Susceptibility	52630	704016	1.098	Horowitz et al., Nat. Genet., 2022
9q34.2	ABO*	Susceptibility	20952	565205	2.02	Kosmicki et al., AJHG, 2021
10q22.3	SFTPD	Hospitalization	24890	2835946	1.06059	COVID-19 Host Genetics Initiative (r6)
11p15.5	IRF7	type I IFN IEI	659	534	>5	Zhang et al., Science, 2020
11p15.5	MUC5B	Hospitalization	21588	2544116	0.894456	COVID-19 Host Genetics Initiative (r6)
11p13	ELF5	Severity	7491	48400	1.1	Kousathanas et al., Nature, 2022
11p13	ELF5	Hospitalization	22226	2825339	0.920689	COVID-19 Host Genetics Initiative (r6)
11q13.2	UNC93B1	type I IFN IEI	659	534	>5	Zhang et al., Science, 2020
11q14.3	GRM5	Severity	885	546	1.66	Li et al., Cell Discov., 2021
11q23.3	NXPE2	Severity	885	546	0.49	Li et al., Cell Discov., 2021
12q14.2	TBK1	type I IFN IEI	659	534	>5	Zhang et al., Science, 2020
12q24.13	OAS1/OAS2/OAS3	Susceptibility	124822	2504084	1.02356	COVID-19 Host Genetics Initiative (r6)
12q24.13	OAS1/OAS2/OAS3	Hospitalization	25027	2836272	1.08031	COVID-19 Host Genetics Initiative (r6)
12q24.13	OAS1/OAS2/OAS3	Severity	2244	-	1.3	Pairo-Castineira et al., Nature, 2021
12q24.13	OAS1/OAS2/OAS3	Hospitalization	5373	35901	1.05	Roberts et al., Nat. Genet., 2022
12q24.13	OAS2*	Susceptibility	20952	565205	4.19	Kosmicki et al., AJHG, 2021
12q24.33	FBRSL1	Severity	7491	48400	1.1	Kousathanas et al., Nature, 2022
12q24.33	FBRSL1	Hospitalization	24280	2741339	0.938345	COVID-19 Host Genetics Initiative (r6)
13q34	ATP11A	Severity	7491	48400	1.2	Kousathanas et al., Nature, 2022
15q26.1	RGMA	Severity	7491	48400	2.4	Kousathanas et al., Nature, 2022
16p13.13	SOCS1	MIS-C	2	0	>5	Lee et al., J Allergy Clin Immunol, 2020
16q24.3	SLC22A31	Hospitalization	24117	2828652	1.09216	COVID-19 Host Genetics Initiative (r6)
16q24.3	SLC22A31	Severity	7491	48400	1.2	Kousathanas et al., Nature, 2022
17q21.31	NA	Hospitalization	23387	2546125	0.911006	COVID-19 Host Genetics Initiative (r6)
17q21.31	KANSL1	Severity	7491	48400	1.2	Kousathanas et al., Nature, 2022
17q21.33	NA	Severity	7491	48400	1.5	Kousathanas et al., Nature, 2022
17q21.33	NA	Hospitalization	23137	2734462	1.23204	COVID-19 Host Genetics Initiative (r6)
19p13.3	DPP9	Severity	7491	48400	1.3	Kousathanas et al., Nature, 2022
19p13.3	DPP9	Severity	2244	-	1.4	Pairo-Castineira et al., Nature, 2021
19p13.3	DPP9	Susceptibility	119348	2539767	1.03364	COVID-19 Host Genetics Initiative (r6)
19p13.3	DPP9	Hospitalization	24452	2801793	1.11867	COVID-19 Host Genetics Initiative (r6)
19p13.3	DPP9	Hospitalization	6911	45185	1.1	Horowitz et al., Nat. Genet., 2022
19p13.3	DPP9	Hospitalization	474	99198	1.24	Roberts et al., Nat. Genet., 2022
19p13.3	TICAM1*	Susceptibility	20952	565205	3.52	Kosmicki et al., AJHG, 2021
19p13.3	TICAM1	type I IFN IEI	659	534	>5	Zhang et al., Science, 2020
19p13.2	ZGLP1	Severity	7491	48400	1.3	Kousathanas et al., Nature, 2022
19p13.2	TYK2	Severity	2244	-	1.6	Pairo-Castineira et al., Nature, 2021
19p13.2	TYK2	Severity	7491	48400	1.5	Kousathanas et al., Nature, 2022
19p13.2	TYK2*	Susceptibility	20952	565205	1.13	Kosmicki et al., AJHG, 2021
19p13.2	NA	Hospitalization	23933	2829443	1.09285	COVID-19 Host Genetics Initiative (r6)
19q13.33	FUT2	Severity	7491	48400	1.1	Kousathanas et al., Nature, 2022
19q13.33	NA	Susceptibility	124536	2503013	0.961467	COVID-19 Host Genetics Initiative (r6)
19q13.33	IRF3	type I IFN IEI	659	534	>5	Zhang et al., Science, 2020
19q13.33	NR1H2	Hospitalization	25027	2836272	1.0738	COVID-19 Host Genetics Initiative (r6)
21q22.11	IFNAR1	type I IFN IEI	659	534	>5	Zhang et al., Science, 2020
21q22.11	IFNAR2	Severity	7491	48400	1.2	Kousathanas et al., Nature, 2022
21q22.11	IFNAR2	Hospitalization	474	99198	1.31	Roberts et al., Nat. Genet., 2022
21q22.11	IFNAR2	Hospitalization	24362	2834766	0.896417	COVID-19 Host Genetics Initiative (r6)
21q22.11	IFNAR2	Hospitalization	6911	45185	1.08	Horowitz et al., Nat. Genet., 2022
21q22.11	IFNAR2	Severity	2244	-	1.3	Pairo-Castineira et al., Nature, 2021
21q22.11	IFNAR2*	Susceptibility	20952	565205	1.8	Kosmicki et al., AJHG, 2021
21q22.11	IFNAR2*	type I IFN IEI	659	534	>5	Zhang et al., Science, 2020
21q22.11	IL10RB	Severity	7491	48400	1.2	Kousathanas et al., Nature, 2022
21q22.11	LINC00649	Severity	7491	48400	1.3	Kousathanas et al., Nature, 2022
Xp22.2	TLR7*	Severity	1304	528758	4.53	Kosmicki et al., AJHG, 2021
Xp22.2	TLR7*	Severity	5048	571009	5.3	Butler-Laporte et. al., medRxiv, 2022
Xp22.2	TLR7*	type I IFN IEI	1212	331	>5	Asano et al., Science Imm., 2021
Xp22.2	TLR7*	type I IFN IEI	79	77	>5	Fallerini et al., eLife, 2021
Xp22.2	ACE2	Susceptibility	84861	1579189	0.686561	COVID-19 Host Genetics Initiative (r6)
Xp22.2	ACE2	Susceptibility	52630	704016	0.6	Horowitz et al., Nat. Genet., 2022
Xp21.1-p11.4	CYBB	MIS-C	18	0	>5	Chou et al., J Allergy Clin Immunol, 2021
Xq25	XIAP	MIS-C	18	0	>5	Chou et al., J Allergy Clin Immunol, 2021
* OR reported as a result of gene burden tests
